# Supplementary material for: Predictors of response and rational combinations for the novel MCL‐1 inhibitor MIK665 in acute myeloid leukemia
Source: Mol Oncol. 2025 Sep 21;20(2):389–408. doi: 10.1002/1878-0261.70130 (PMC12936425; doi:10.1002/1878-0261.70130)
Supplement: Supplementary file 2 — Table S1. Sample‐level annotations including clinical characteristics and common cytogenetic and mutation data. Table S2. Small molecule inhibitors tested ex vivo in the AML sample cohort. Table S3. Flow cytometry antibody panel. Table S4. Antibodies used in the western blotting assay. Table S5. Primer sequences used in the RT‐qPCR assay. Table S6. Flow cytometry‐based drug sensitivity testing results from the single agent screens in AML patient samples (n = 42). Table S7. List of differentially expressed genes (n = 112) sorted by increasing logFC. Table S8. ZIP synergy scores for the combinations of MIK665 + ABCB1 inhibitor (elacridar/tariquidar), MIK665 + BCL2 inhibitor (venetoclax), and MIK665 + BCL‐XL inhibitor (A‐1331852). Table S9. List of one‐way ANOVA and Tukey tests showing statistically significant differences in ABCB1 or BCL2L1 expression across FAB types. [file MOL2-20-389-s001.xlsx]

## Sheet: ST1 Patient characteristics 
Supplementary Table 1. AML patient characteristics table.
Sample ID	FPMTB ID	Clinical characteristics					Cytogenetics	Mutations									MIK665 response
		Age at diagnosis	Disease stage	FAB type	Blast percentage (%)	Previous therapies		DNMT3A	FLT3	NPM1	IDH1	IDH2	TET2	N/KRAS	ASXL1	CEBPA	MIK665 DSS	MIK665 response group
1	AML_133_01	68	Diagnosis	FAB M0/M1	80	-	-	1	0	1	1	0	0	NRAS	0	0	34.9	Sensitive
2	AML_054_01	62	Diagnosis	FAB M0/M1	85	-	-	0	0	0	0	0	0	0	0	0	34.3	Sensitive
3	-	55	Diagnosis	FAB M5	70	-	-	0	0	1	0	0	0	0	0	0	29.4	Sensitive
4	AML_113_01	79	Diagnosis	-	93	-	t(11q23); t(9;11)(p22;23); MLLT3-MLL	0	0	0	0	0	0	0	0	0	29.4	Sensitive
5	AML_126_01	75	Diagnosis	FAB M0/M1	55	-	-	0	ITD	1	0	1	0	0	0	0	28.8	Sensitive
6	AML_115_01	49	Diagnosis	FAB M4 eos	74	-	inv(16)(p13.1q22); CBFB-MYH11	0	ITD	0	0	0	0	0	0	0	28.6	Sensitive
7	-	63	Diagnosis	FAB M0/M1	91	-	-	1	0	1	0	1	0	0	0	0	27.3	Sensitive
8	AML_155_01	38	Diagnosis	FAB M0/M1	80	-	-	0	TKD	0	0	1	0	0	0	0	24.8	Sensitive
9	AML_160_01	68	Diagnosis	FAB M4 eos	75	-	inv(16)(p13.1q22); CBFB-MYH11	0	0	0	0	0	0	0	0	0	24.7	Sensitive
10	AML_062_01	58	Diagnosis	FAB M5	65	-	-	0	ITD	0	0	0	0	0	0	0	24.2	Sensitive
11	AML_065_01	28	Diagnosis	FAB M4 eos	66	-	inv(16)(p13.1q22); CBFB-MYH11	0	ITD	0	0	0	0	0	0	0	23.1	Sensitive
12	AML_125_01	35	Diagnosis	FAB M2	65	-	-	0	0	0	0	0	0	0	0	1	21.9	Sensitive
13	AML_055_01	51	Diagnosis	FAB M2	50	-	+8	0	0	1	0	1	0	0	0	0	21.6	Sensitive
14	AML_064_01	63	Diagnosis	FAB M5	50	-	-	0	ITD	0	0	0	1	KRAS	0	0	20.1	Sensitive
15	AML_151_01	58	Diagnosis	FAB M2	65	-	del(9q)	0	0	0	0	0	0	0	0	0	20	Sensitive
16	AML_109_01	64	Diagnosis	FAB M0/M1	82	-	-	0	ITD and TKD	0	0	0	0	0	0	0	19.4	Intermediate
17	AML_060_01	37	Diagnosis	FAB M2	65	-	-	1	0	0	0	0	0	0	0	0	19.2	Intermediate
18	AML_103_01	69	Diagnosis	FAB M5	80	-	-	0	ITD	0	0	0	0	0	0	0	19.1	Intermediate
19	-	52	Diagnosis	FAB M0/M1	60	-	-	0	0	1	0	1	0	0	0	0	18.8	Intermediate
20	AML_112_01	64	Diagnosis	FAB M0/M1	65	-	-	0	0	0	0	0	0	0	1	0	17.8	Intermediate
21	-	34	Diagnosis	FAB M5	85	-	-	0	0	0	0	0	0	0	0	0	16.2	Intermediate
22	AML_156_01	76	Diagnosis	FAB M0/M1	70	-	-	0	0	0	0	0	1	0	0	1	15.9	Intermediate
23	AML_058_01	68	Diagnosis	FAB M2	60	-	-	0	0	0	0	0	0	0	0	0	15	Intermediate
24	AML_161_01	47	Diagnosis	FAB M0/M1	85	-	+21; t(11q23); MLL-fusions	0	0	0	0	0	0	0	0	0	14.2	Intermediate
25	AML_135_01	69	Diagnosis	FAB M0/M1	75	-	-	0	0	0	0	1	0	0	0	0	14.2	Intermediate
26	AML_141_01	70	Diagnosis	-	70	-	-	0	0	1	0	0	1	0	0	0	14.1	Intermediate
27	AML_043_02	48	Refractory	FAB M2	85	Induction, consolidation, HSCT, Aza, Len, Ven	rob(13;14)(q10;q10), del(6q), t(X;1)	0	0	1	0	1	0	0	0	1	13.2	Intermediate
28	AML_076_02	63	Relapse	-	85	Hydroxyurea, Aza, DSRT-based, HSCT	-7	0	0	0	0	0	0	0	0	0	12.8	Intermediate
29	AML_049_02	45	Relapse	FAB M2	82	Induction, consolidation, HSCT	abn(3)	0	ITD	1	0	0	0	0	0	0	12.6	Intermediate
30	AML_069_01	56	Diagnosis	FAB M2	80	-	+11; +13	1	0	0	0	1	0	NRAS	0	0	11.9	Intermediate
31	-	64	Diagnosis	-	63	-	-	0	0	1	0	0	0	0	0	1	11.4	Intermediate
32	-	27	Diagnosis	FAB M2	70	-	+21q	0	0	1	0	0	0	NRAS	0	0	10.7	Intermediate
33	AML_122_01	72	Diagnosis	FAB M5	60	-	-	0	ITD	1	0	0	0	KRAS	1	0	10	Resistant
34	AML_153_01	70	Diagnosis	FAB M0/M1	85	-	del(6q); del(12q)	1	0	0	0	1	0	0	0	0	9.9	Resistant
35	AML_108_01	69	Diagnosis	FAB M0/M1	60	-	del(9q)	0	0	0	0	0	0	0	0	0	8.9	Resistant
36	AML_072_01	76	Diagnosis	FAB M2	65	-	-	1	0	1	1	0	0	0	0	0	8.7	Resistant
37	AML_073_01	74	Relapse	-	75	Cyt, Ida, Tiog, Eto, Mito	-	0	0	0	0	1	0	0	0	0	8.3	Resistant
38	AML_110_01	65	Diagnosis	-	65	-	del(7q)	0	ITD	0	0	0	0	0	0	0	7.2	Resistant
39	AML_149_01	52	Diagnosis	FAB M0/M1	71	-	-	0	0	0	0	1	0	0	0	0	6.2	Resistant
40	AML_035_04	22	Refractory	FAB M0/M1	95	Induction, DSRT-based, Clo/Cyt/Eto	-5; -7; complex	0	0	0	0	0	0	0	0	0	5.6	Resistant
41	AML_159_01	75	Diagnosis	FAB M2	50	-	-	0	0	0	1	0	0	0	1	0	5.6	Resistant
42	AML_046_01	60	Relapse	FAB M0/M1	90	Induction, consolidation	t(6,9)(p23,q34); DEK-NUP214	0	ITD	0	0	0	0	0	0	0	5.2	Resistant
FPMTB, Functional precision medicine tumor board (Malani et al. Cancer Discovery, 2022); FAB, French British American; HSCT, hematopoietic stem cell transplant; Aza, azacitidine; Len, lenalidomide; Ven, venetoclax; Cyt, cytarabine; Ida, idarubicin; Tiog, tioguanine; Eto, etoposide; Mito, mitoxantrone; Clo, clofarabine; inv, inversion; del, deletion; rob, Robertsonian translocation; abn, abnormal;…

## Sheet: ST2 Compound table
Supplementary Table 2. Small molecule inhibitors tested ex vivo in the AML sample cohort.
Drug name	Alternative name	Mechanism/Target	Supplier
MIK665	S64315, NVP-MIK665	MCL-1 inhibitor	ChemieTek
S63845	-	MCL-1 inhibitor	Chemgood
Venetoclax	ABT-199, GDC-0199	Selective BCL2-inhibitor	ChemieTek
Elacridar	GF120918, GW120918	ABCB1 inhibitor	Selleck
Tariquidar	XR9576	ABCB1 inhibitor	Selleck
A1331852	-	BCL-XL inhibitor	ChemieTek

## Sheet: ST3 Flow Ab table
Supplementary Table 3. Flow cytometry antibody panel.
Antibody	Fluorophore	Channel	Clone	Isotype	Cell marker	Manufacturer	Catalog number
CD45	FITC	BL1	HI30	IgG1 Kappa	Leukocytes	BD Biosciences	561865
CD14	BV605	VL4	M5E2	IgG2α Kappa	Monocytes	BD Biosciences	564054
Annexin V	PE	BL2	-	-	Apoptotic cells	BD Biosciences	559763
7AAD		BL4	-	-	Dead cells	BD Biosciences	559763

## Sheet: ST4 WB Ab table
Supplementary Table 4. Antibodies used in the Western Blotting assay.
Primary antibody	Species	Protein weight (kDa)	Manufacturer	Catalog number
MCL-1	Rabbit	40	Cell Signaling Technology	5453
BCL-2	Rabbit	26	Cell Signaling Technology	4223
BCL-XL	Rabbit	30	Cell Signaling Technology	2764
MDR1/ABCB1	Rabbit	130-180	Cell Signaling Technology	13342
GAPDH	Mouse	37	Sigma-Aldrich	G8795
Secondary antibody	Species	Protein weight (kDa)	Manufacturer	Catalog number
IRDye680	Mouse	-	LI-COR Biosciences	926-32220
IRDye800	Rabbit	-	LI-COR Biosciences	926-32211
kDa, kilodaltons.

## Sheet: ST5 qPCR primer table
Supplementary Table 5. Primer sequences used in the RT-qPCR assay.
Primer name	Target sequence
ABCB1-F	GAGAGATCCTCACCAAGCGG
ABCB1-R	ATCATTGGCGAGCCTGGTAG
NONO-qPCR-F	GCTCTGGACAGATGCAGTGAA
NONO-qPCR-R	CTGCTCTCGTTCCTTGTGAA
SH3D19-qPCR-F	AACCACCCAGGTCAAACAGG
SH3D19-qPCR-R	GTTGCAGAAAGCTTTGGGGG
HNRNPC-qPCR-F	TTGTGGGCTGCTCTGTTCAT
HNRNPC-qPCR-R	CGGTTCACTTTTGGCTCTGC
EIF4B-qPCR-F	GACGGGATGATCGGTCGTG
EIF4B-qPCR-R	ACTGGGAGGTACTAGCAGAGG

## Sheet: ST6 Full drug response table
Supplementary Table 6. Flow cytometry based drug sensitivity testing results from the single agent screens in AML patient samples (n = 42).
Sample ID	Drug	Cell population	DSS	EC50
1	MIK665	Leukocytes	34.9	0.6
1	MIK665	Blasts	35.6	0.7
1	S-63845	Leukocytes	19.6	14
1	S-63845	Blasts	20.1	14
1	Venetoclax	Leukocytes	37.1	0.5
1	Venetoclax	Blasts	37.7	0.5
2	MIK665	Leukocytes	34.3	1.3
2	MIK665	Blasts	34.6	1.2
2	MIK665	Monocytes	32.9	1.1
2	MIK665	Lymphocytes	17	29
2	S-63845	Leukocytes	22.2	11.5
2	S-63845	Blasts	22.4	11.3
2	S-63845	Monocytes	19	20.3
2	S-63845	Lymphocytes	12.4	46.5
2	Venetoclax	Leukocytes	28.4	2.1
2	Venetoclax	Blasts	28.4	2.1
2	Venetoclax	Monocytes	19	9.9
2	Venetoclax	Lymphocytes	21.8	7.6
3	MIK665	Leukocytes	29.4	2.1
3	MIK665	Blasts	19.1	7.1
3	MIK665	Monocytes	33.2	1.4
3	MIK665	Lymphocytes	14.7	44.1
3	S-63845	Leukocytes	13.8	44.9
3	S-63845	Blasts	9.3	58.7
3	S-63845	Monocytes	15.7	41
3	S-63845	Lymphocytes	7.4	80.9
3	Venetoclax	Leukocytes	5.2	118.6
3	Venetoclax	Blasts	13.4	18.5
3	Venetoclax	Monocytes	3.5	208.1
3	Venetoclax	Lymphocytes	13.1	22.9
4	MIK665	Leukocytes	29.3	1.2
4	MIK665	Blasts	28.5	1.2
4	MIK665	Monocytes	39.5	0.6
4	MIK665	Lymphocytes	8.6	159.1
4	S-63845	Leukocytes	14	32.8
4	S-63845	Blasts	11.7	56.7
4	S-63845	Monocytes	22.4	11.6
4	S-63845	Lymphocytes	4.2	255.1
4	Venetoclax	Leukocytes	21	2.4
4	Venetoclax	Blasts	21.4	2.9
4	Venetoclax	Monocytes	27.9	1.8
4	Venetoclax	Lymphocytes	16.4	12.1
5	MIK665	Leukocytes	28.8	2.2
5	MIK665	Blasts	33.4	1.1
5	MIK665	Monocytes	26.3	3.6
5	MIK665	Lymphocytes	17.5	25.7
5	S-63845	Leukocytes	18.1	16.3
5	S-63845	Blasts	21	12.1
5	S-63845	Monocytes	11.9	50.9
5	S-63845	Lymphocytes	8.7	99.7
5	Venetoclax	Leukocytes	29	1.4
5	Venetoclax	Blasts	33	1.1
5	Venetoclax	Monocytes	10.3	21.8
5	Venetoclax	Lymphocytes	25.4	4.3
6	MIK665	Leukocytes	28.6	2.1
6	MIK665	Blasts	29.4	1.9
6	MIK665	Monocytes	34.2	0.7
6	MIK665	Lymphocytes	17.3	22.9
6	S-63845	Leukocytes	26.2	18.6
6	S-63845	Blasts	27.8	13.9
6	S-63845	Monocytes	31.2	10.1
6	S-63845	Lymphocytes	16.5	43.8
7	MIK665	Leukocytes	27.3	1.8
7	MIK665	Blasts	28.4	2.1
7	MIK665	Lymphocytes	12.6	53.2
7	S-63845	Leukocytes	15.6	33.4
7	S-63845	Blasts	16.2	32
7	S-63845	Lymphocytes	7.4	191.6
7	Venetoclax	Leukocytes	34.1	0.6
7	Venetoclax	Blasts	35	0.6
7	Venetoclax	Lymphocytes	18.6	7.8
8	MIK665	Leukocytes	24.8	5.4
8	MIK665	Blasts	26.5	4.2
8	MIK665	Monocytes	23.7	5.2
8	MIK665	Lymphocytes	9	149.2
8	S-63845	Leukocytes	12.4	57.8
8	S-63845	Blasts	13.9	48.7
8	S-63845	Monocytes	10.8	53.5
8	S-63845	Lymphocytes	2.3	407.7
8	Venetoclax	Leukocytes	17.7	13.1
8	Venetoclax	Blasts	19.5	10.1
8	Venetoclax	Monocytes	8.8	884.2
8	Venetoclax	Lymphocytes	14.8	15.1
9	MIK665	Leukocytes	24.7	5.1
9	MIK665	Blasts	25.3	4.6
9	MIK665	Monocytes	32.4	1.7
9	MIK665	Lymphocytes	11.3	84
9	S-63845	Leukocytes	10.3	99.8
9	S-63845	Blasts	10.3	104
9	S-63845	Monocytes	18.1	24.6
9	S-63845	Lymphocytes	4.7	266.6
9	Venetoclax	Leukocytes	28.4	1.9
9	Venetoclax	Blasts	33.4	1.1
9	Venetoclax	Monocytes	16	10
9	Venetoclax	Lymphocytes	14.4	15.9
10	MIK665	Leukocytes	24.2	3.7
10	MIK665	Blasts	27.3	2
10	MIK665	Monocytes	24.4	6.2
10	MIK665	Lymphocytes	14.1	40.6
10	S-63845	Leukocytes	9.4	94.3
10	S-63845	Blasts	11	67.4
10	S-63845	Monocytes	10	102.7
10	S-63845	Lymphocytes	3	387.9
10	Venetoclax	Leukocytes	14.2	18.9
10	Venetoclax	Monocytes	3.9	389.7
10	Venetoclax	Lymphocytes	21.3	7.5
11	MIK665	Leukocytes	23.1	6.8
11	MIK665	Blasts	24.3	5.5
11	MIK665	Monocytes	22	11.3
11	MIK665	Lymphocytes	14.5	39.6
11	S-63845	Leukocytes	10.3	93.5
11	S-63845	Blasts	11.2	83.3
11	S-63845	Monocytes	11.2	97
11	S-63845	Lymphocytes	6.4	162.8
11	Venetoclax	Leukocytes	32	0.8
11	Venetoclax	Blasts	34.2	0.6
11	Venetoclax	Monocytes	19.7	4.4
11	Venetoclax	Lymphocytes	19	5.7
12	MIK665	Leukocytes	21.9	11.9
12	MIK665	Blasts	22.5	10.8
12	MIK665	Monocytes	20.9	12.4
12	MIK665	Lymphocytes	14.2	47.3
12	S-63845	Leukocytes	9.4	128.6
12	S-63845	Blasts	9.6	127.3
12	S-63845	Monocytes	10.7	70.6
12	S-63845	Lymphocytes	6.6	159.5
12	Venetoclax	Leukocytes	33.2	1
12	Venetoclax	Blasts	34.9	0.8
12	Venetoclax	Monocytes	17	2.5
12	Venetoclax	Lymphocytes	18.6	12.7
13	MIK665	Leukocytes	21.6	11.3
13	MIK665	Blasts	23.1	9
13	MIK665	Monocytes	19.9	16.3
13	MIK665	Lymphocytes	13.8	52.6
13	S-63845	Leukocytes	10.5	96.2
13	S-63845	Blasts	11.2	92.1
13	S-63845	Monocytes	8.4	136.4
13	S-63845	Lymphocytes	6.4	145.4
13	Venetoclax	Leukocytes	27.8	2.6
13	Venetoclax	Blasts	30.5	2.1
13	Venetoclax	Monocytes	9.8	29.1
13	Venetoclax	Lymphocytes	13.2	17.5
14	MIK665	Leukocytes	20.1	11.5
14	MIK665	Blasts	0.9	768.6
14	MIK665	Monocytes	22.2	10.4
14	MIK665	Lymphocytes	13.2	45.5
14	S-63845	Leukocytes	15.6	17.6
14	S-63845	Blasts	1.2	212.5
14	S-63845	Monocytes	17.3	18.1
14	S-63845	Lymphocytes	8.3	39
14	Venetoclax	Leukocytes	8.3	3.8
14	Venetoclax	Monocytes	7.4	6.2
14	Venetoclax	Lymphocytes	21.3	7.2
15	MIK665	Leukocytes	20	14.6
15	MIK665	Blasts	14.7	43.3
15	MIK665	Monocytes	28.3	3.8
15	MIK665	Lymphocytes	8.8	139.1
15	S-63845	Leukocytes	8.5	120.5
15	S-63845	Blasts	6.7	180.8
15	S-63845	Monocytes	12.9	65.8
15	S-63845	Lymphocytes	1.9	332.4
15	Venetoclax	Leukocytes	14.6	27
15	Venetoclax	Blasts	21.7	8
15	Venetoclax	Monocytes	0	1000
15	Venetoclax	Lymphocytes	16.2	10.5
16	MIK665	Leukocytes	19.4	14.2
16	MIK665	Blasts	19.7	13.3
16	MIK665	Lymphocytes	20	13.2
16	S-63845	Leukocytes	9.8	86
16	S-63845	Blasts	10	85.5
16	S-63845	Lymphocytes	10.8	60.1
16	Venetoclax	Leukocytes	19.1	10.6
16	Venetoclax	Blasts	20	9.7
16	Venetoclax	Lymphocytes	19.4	8.1
17	MIK665	Leukocytes	19.2	20.7
17	MIK665	Blasts	20.3	17.9
17	MIK665	Monocytes	11.9	82.5
17	MIK665	Lymphocytes	11.2	86.9
17	S-63845	Leukocytes	10	107.8
17	S-63845	Blasts	10.1	115
17	S-63845	Monocytes	10.1	36.3
17	S-63845	Lymphocytes	9.5	57.1
17	Venetoclax	Leukocytes	19.5	9.6
17	Venetoclax	Blasts	20.1	9.4
17	Venetoclax	Monocytes	0	1000
17	Venetoclax	Lymphocytes	19	9
18	MIK665	Leukocytes	19.1	11.9
18	MIK665	Blasts	14.6	19.4
18	MIK665	Monocytes	26.7	4.2
18	MIK665	Lymphocytes	13.2	62.8
18	S-63845	Leukocytes	11.5	54.1
18	S-63845	Blasts	8.6	86.3
18	S-63845	Monocytes	16.4	31.1
18	S-63845	Lymphocytes	5.4	163.6
18	Venetoclax	Leukocytes	12.5	11.4
18	Venetoclax	Blasts	16.1	6.5
18	Venetoclax	Monocytes	9.2	19.2
18	Venetoclax	Lymphocytes	16.1	11.8
19	MIK665	Leukocytes	18.8	17.3
19	MIK665	Blasts	23.3	7.9
19	MIK665	Lymphocytes	10.8	99
19	S-63845	Leukocytes	9.4	98.4
19	S-63845	Blasts	10.9	87.2
19	S-63845	Lymphocytes	6.2	187.2
19	Venetoclax	Leukocytes	26.3	3.4
19	Venetoclax	Blasts	32.3	1.5
19	Venetoclax	Lymphocytes	19	10.9
20	MIK665	Leukocytes	17.8	24.2
20	MIK665	Blasts	20.5	13.3
20	MIK665	Monocytes	19.1	24.1
20	MIK665	Lymphocytes	11.1	97.3
20	S-63845	Leukocytes	9.5	75.6
20	S-63845	Blasts	12.6	54
20	S-63845	Monocytes	7.9	125
20	S-63845	Lymphocytes	3.1	191.9
20	Venetoclax	Leukocytes	17.6	8.4
20	Venetoclax	Blasts	25.1	3.7
20	Venetoclax	Monocytes	0	1000
20	Venetoclax	Lymphocytes	15.3	9.1
21	MIK665	Leukocytes	16.2	22
21	MIK665	Blasts	17.7	16.8
21	MIK665	Monocytes	27.2	4.2
21	MIK665	Lymphocytes	8.1	145.1
21	S-63845	Leukocytes	7.5	139.5
21	S-63845	Blasts	9	102.7
21	S-63845	Monocytes	12.2	72.2
21	S-63845	Lymphocytes	0	1000
21	Venetoclax	Leukocytes	10.2	17.5
21	Venetoclax	Blasts	11.2	12
21	Venetoclax	Monocytes	8.6	32.8
21	Venetoclax	Lymphocytes	10.7	16.8
22	MIK665	Leukocytes	15.9	31.3
22	MIK665	Blasts	18.9	20
22	MIK665	Monocytes	20.6	14.5
22	MIK665	Lymphocytes	8.5	114.7
22	S-63845	Leukocytes	8.5	140
22	S-63845	Blasts	10.7	99.6
22	S-63845	Monocytes	12	74.6
22	S-63845	Lymphocytes	4	294.1
22	Venetoclax	Leukocytes	24	2.4
22	Venetoclax	Blasts	33	0.9
22	Venetoclax	Monocytes	9.1	44.9
22	Venetoclax	Lymphocytes	14.9	13.4
23	MIK665	Leukocytes	15	24.9
23	MIK665	Blasts	23.5	1.6
23	MIK665	Lymphocytes	11.8	73.5
23	S-63845	Leukocytes	10	49.4
23	S-63845	Blasts	16.7	11.1
23	S-63845	Lymphocytes	6.7	127.3
24	MIK665	Leukocytes	14.2	49.2
24	MIK665	Blasts	15	44.1
24	MIK665	Monocytes	13.7	55.7
24	MIK665	Lymphocytes	8	161.9
24	S-63845	Leukocytes	3.7	399.7
24	S-63845	Blasts	4.1	382.1
24	S-63845	Monocytes	2	586.5
24	S-63845	Lymphocytes	2	396.9
24	Venetoclax	Leukocytes	3	159.5
24	Venetoclax	Blasts	2.7	175.3
24	Venetoclax	Monocytes	0	1000
24	Venetoclax	Lymphocytes	13.5	18.8
25	MIK665	Leukocytes	14.2	45
25	MIK665	Blasts	14.5	45.2
25	MIK665	Monocytes	22.5	8.8
25	MIK665	Lymphocytes	12.6	67.4
25	S-63845	Leukocytes	8.4	123.8
25	S-63845	Blasts	8.9	117.3
25	S-63845	Monocytes	13.8	47.1
25	S-63845	Lymphocytes	6.1	217.2
25	Venetoclax	Leukocytes	31.5	1.5
25	Venetoclax	Blasts	34.3	1.2
25	Venetoclax	Monocytes	26.3	2.8
25	Venetoclax	Lymphocytes	16.9	10
26	MIK665	Leukocytes	14.1	33.5
26	MIK665	Blasts	22.7	7.1
26	MIK665	Monocytes	17.3	18.9
26	MIK665	Lymphocytes	10.2	95.7
26	S-63845	Leukocytes	8.4	82.2
26	S-63845	Blasts	12.3	56.2
26	S-63845	Lymphocytes	5.2	196.5
26	Venetoclax	Leukocytes	18.9	5.1
26	Venetoclax	Blasts	26.2	2.1
26	Venetoclax	Lymphocytes	15.6	12.6
27	MIK665	Leukocytes	13.2	57
27	MIK665	Blasts	13.8	52.3
27	MIK665	Lymphocytes	7.2	173.2
27	S-63845	Leukocytes	6.3	156.4
27	S-63845	Blasts	6.6	156.6
27	S-63845	Lymphocytes	4.3	138.8
27	Venetoclax	Leukocytes	25.9	1.8
27	Venetoclax	Blasts	27	1.5
27	Venetoclax	Lymphocytes	17.2	16.5
28	MIK665	Leukocytes	12.8	67.7
28	MIK665	Blasts	13	65.2
28	MIK665	Lymphocytes	17	25.7
28	S-63845	Leukocytes	5.8	233.7
28	S-63845	Blasts	6.1	226.1
28	S-63845	Lymphocytes	8.2	109.6
28	Venetoclax	Leukocytes	8.6	145.5
28	Venetoclax	Blasts	8.7	139.7
28	Venetoclax	Lymphocytes	16.4	20.8
29	MIK665	Leukocytes	12.6	51.5
29	MIK665	Blasts	13.8	42.7
29	MIK665	Lymphocytes	12.5	59.4
29	S-63845	Leukocytes	5.8	146.1
29	S-63845	Blasts	5.7	161.4
29	S-63845	Monocytes	1.3	594.9
29	S-63845	Lymphocytes	9.1	83.4
30	MIK665	Leukocytes	11.9	87.2
30	MIK665	Blasts	11.9	88.1
30	MIK665	Monocytes	14.6	44.7
30	MIK665	Lymphocytes	13.9	55.2
30	S-63845	Leukocytes	3.6	376.6
30	S-63845	Blasts	3.6	380.9
30	S-63845	Monocytes	7.9	115
30	S-63845	Lymphocytes	6.8	194
30	Venetoclax	Leukocytes	14.1	23.9
30	Venetoclax	Blasts	14.1	24.2
30	Venetoclax	Monocytes	13.5	0.1
30	Venetoclax	Lymphocytes	21.8	6.8
31	MIK665	Leukocytes	11.4	81.4
31	MIK665	Blasts	11.8	77.5
31	MIK665	Monocytes	16.4	30.4
31	MIK665	Lymphocytes	10.4	103.9
31	S-63845	Leukocytes	4.8	121.8
31	S-63845	Blasts	5.3	112.5
31	S-63845	Monocytes	2.5	216.6
31	S-63845	Lymphocytes	5.4	89
31	Venetoclax	Leukocytes	0	1000
31	Venetoclax	Blasts	0	1000
31	Venetoclax	Monocytes	21.1	22.2
31	Venetoclax	Lymphocytes	19.6	4.5
32	MIK665	Leukocytes	10.7	61
32	MIK665	Blasts	12.6	43.5
32	MIK665	Monocytes	16.9	19.3
32	MIK665	Lymphocytes	10.6	86.3
32	S-63845	Leukocytes	3.7	276
32	S-63845	Blasts	3.8	304.9
32	S-63845	Monocytes	2.7	464.3
32	S-63845	Lymphocytes	6.5	127.3
32	Venetoclax	Leukocytes	10.4	17
32	Venetoclax	Blasts	10	21
32	Venetoclax	Monocytes	12.7	15.9
32	Venetoclax	Lymphocytes	20.3	5.3
33	MIK665	Leukocytes	10	91.8
33	MIK665	Blasts	9.7	110.9
33	MIK665	Monocytes	18.1	24.4
33	MIK665	Lymphocytes	9.1	107.2
33	S-63845	Leukocytes	2.6	418.6
33	S-63845	Blasts	0.8	858
33	S-63845	Monocytes	9.4	144.1
33	S-63845	Lymphocytes	2.1	499.8
33	Venetoclax	Leukocytes	8.9	38.8
33	Venetoclax	Blasts	5.3	91.4
33	Venetoclax	Monocytes	4.2	48
33	Venetoclax	Lymphocytes	11.5	33.8
34	MIK665	Leukocytes	9.9	68
34	MIK665	Blasts	9.2	79.6
34	MIK665	Lymphocytes	18.6	20.8
34	S-63845	Leukocytes	5.3	60.1
34	S-63845	Blasts	5.3	60.6
34	S-63845	Monocytes	0	1000
34	S-63845	Lymphocytes	9.6	85.5
34	Venetoclax	Leukocytes	25.5	4.3
34	Venetoclax	Blasts	26	4.1
34	Venetoclax	Lymphocytes	23.1	3.8
35	MIK665	Leukocytes	8.9	124.7
35	MIK665	Blasts	8.5	142.3
35	MIK665	Monocytes	17	22.9
35	MIK665	Lymphocytes	16.6	24.8
35	S-63845	Leukocytes	4	273.6
35	S-63845	Blasts	3.3	345.7
35	S-63845	Monocytes	7.4	128.7
35	S-63845	Lymphocytes	8.7	105.2
35	Venetoclax	Leukocytes	5.2	165.9
35	Venetoclax	Blasts	5.4	165.8
35	Venetoclax	Monocytes	0	1000
35	Venetoclax	Lymphocytes	22.9	4.2
36	MIK665	Leukocytes	8.7	138.3
36	MIK665	Blasts	8.5	148.9
36	MIK665	Monocytes	0	1000
36	MIK665	Lymphocytes	11.4	84.5
36	S-63845	Leukocytes	6.9	89
36	S-63845	Blasts	6.6	98.3
36	S-63845	Monocytes	0	1000
36	S-63845	Lymphocytes	8.7	75.4
36	Venetoclax	Leukocytes	22.9	3.7
36	Venetoclax	Blasts	26.3	3.7
36	Venetoclax	Monocytes	15.6	15.9
36	Venetoclax	Lymphocytes	18.2	2.5
37	MIK665	Leukocytes	8.3	66.4
37	MIK665	Blasts	2.6	158.1
37	MIK665	Lymphocytes	15	43.2
37	S-63845	Leukocytes	3.8	203.9
37	S-63845	Blasts	1	418.7
37	S-63845	Lymphocytes	6.8	152.3
37	Venetoclax	Leukocytes	23.5	6.6
37	Venetoclax	Blasts	27.6	4.2
37	Venetoclax	Lymphocytes	18.2	14.1
38	MIK665	Leukocytes	7.2	134.8
38	MIK665	Blasts	7.5	137
38	MIK665	Monocytes	12.7	33.2
38	MIK665	Lymphocytes	11	93.6
38	S-63845	Leukocytes	1.9	396.7
38	S-63845	Blasts	2	398.5
38	S-63845	Monocytes	6.6	150.2
38	Venetoclax	Leukocytes	5	136.7
38	Venetoclax	Blasts	4.9	145.5
38	Venetoclax	Monocytes	6.7	85.5
38	Venetoclax	Lymphocytes	15	12.9
39	MIK665	Leukocytes	6.2	78.5
39	MIK665	Blasts	3.1	128.8
39	MIK665	Monocytes	10	39.6
39	MIK665	Lymphocytes	14.2	45.4
39	S-63845	Leukocytes	3.2	111
39	S-63845	Blasts	1	134.3
39	S-63845	Monocytes	5.1	111.8
39	S-63845	Lymphocytes	7.5	111.7
39	Venetoclax	Leukocytes	22.4	9.2
39	Venetoclax	Blasts	24.3	8.2
39	Venetoclax	Monocytes	14.3	15.8
39	Venetoclax	Lymphocytes	17.6	14.5
40	MIK665	Leukocytes	5.6	157.1
40	MIK665	Blasts	6	158.4
40	MIK665	Lymphocytes	8.9	124.4
40	S-63845	Leukocytes	3.7	229.4
40	S-63845	Blasts	3.8	210.1
40	S-63845	Lymphocytes	3	398.7
41	MIK665	Leukocytes	5.6	126
41	MIK665	Blasts	5.7	119.3
41	MIK665	Monocytes	5.9	125.6
41	MIK665	Lymphocytes	9.7	118.3
41	S-63845	Leukocytes	2.9	99.5
41	S-63845	Blasts	3.2	97.2
41	S-63845	Monocytes	0	1000
41	S-63845	Lymphocytes	5.1	149.8
41	Venetoclax	Leukocytes	24.5	4.7
41	Venetoclax	Blasts	26.4	3.9
41	Venetoclax	Monocytes	10.8	12.9
41	Venetoclax	Lymphocytes	16	16
42	MIK665	Leukocytes	5.2	149.4
42	MIK665	Blasts	5.1	162.2
42	MIK665	Monocytes	9.5	466.6
42	MIK665	Lymphocytes	17	16.1
42	S-63845	Leukocytes	0	1000
42	S-63845	Blasts	0	1000
42	S-63845	Monocytes	20.6	4.4
42	S-63845	Lymphocytes	8.5	108
42	Venetoclax	Leukocytes	2.2	28
42	Venetoclax	Blasts	1.8	51.4
42	Venetoclax	Monocytes	13.9	40.5
42	Venetoclax	Lymphocytes	14.6	17.1

## Sheet: ST7 DGE in MIK cohort 
Supplementary Table 7. List of differentially expressed genes (n = 112) sorted by increasing logFC.
Ensembl gene ID	Gene name	logFC	Average expression	p value	FDR
ENSG00000101333	PLCB4	-4.12125	0.173734	0.000130716	0.0427576
ENSG00000102230	PCYT1B	-4.10079	0.243662	0.000298643	0.0614481
ENSG00000138798	EGF	-3.84214	0.69942	1.93e-05	0.0237156
ENSG00000085563	ABCB1	-3.53979	3.8281	0.000112206	0.0408973
ENSG00000251322	SHANK3	-3.40671	0.898176	0.000215604	0.0509344
ENSG00000116675	DNAJC6	-2.69605	2.88162	0.000678911	0.092148
ENSG00000205336	ADGRG1	-2.57286	3.49681	5.52e-07	0.00704746
ENSG00000107281	NPDC1	-2.46758	1.68074	0.00018161	0.0489912
ENSG00000173762	CD7	-2.46225	1.07215	0.00017608	0.0489912
ENSG00000259753	AC068234.1	-2.43671	3.41908	0.000230097	0.0514973
ENSG00000198780	FAM169A	-2.32657	3.27263	0.000182348	0.0489912
ENSG00000181104	F2R	-2.29838	3.88448	1.02e-05	0.0237156
ENSG00000169313	P2RY12	-2.28213	1.85995	0.000237484	0.0522342
ENSG00000154310	TNIK	-2.28066	4.87033	5.53e-05	0.0251763
ENSG00000197959	DNM3	-2.27214	2.94315	0.00022466	0.0514973
ENSG00000185885	IFITM1	-2.24914	3.52599	3.53e-05	0.0242995
ENSG00000144893	MED12L	-2.23004	5.52197	2.62e-05	0.0237156
ENSG00000126217	MCF2L	-2.22642	0.789458	1.82e-05	0.0237156
ENSG00000151067	CACNA1C	-2.21994	1.52559	0.000173181	0.0489912
ENSG00000159433	STARD9	-2.16783	4.43054	4.37e-05	0.0242995
ENSG00000184702	SEPT5	-2.06852	2.67418	0.000377093	0.0660714
ENSG00000134508	CABLES1	-2.00189	2.50325	0.000491108	0.0745841
ENSG00000143797	MBOAT2	-1.97906	5.14375	0.000794011	0.0955585
ENSG00000174946	GPR171	-1.94756	2.22165	1.03e-05	0.0237156
ENSG00000008277	ADAM22	-1.90642	2.94675	4.54e-05	0.0242995
ENSG00000141696	P3H4	-1.77896	0.721205	4.93e-05	0.0242995
ENSG00000186827	TNFRSF4	-1.76004	-0.157114	0.000828579	0.097872
ENSG00000123240	OPTN	-1.70066	4.63333	0.000445561	0.0700481
ENSG00000162490	DRAXIN	-1.69138	0.013111	4.95e-05	0.0242995
ENSG00000248405	PRR5-ARHGAP8	-1.68248	0.156203	4.81e-05	0.0242995
ENSG00000166503	AC024270.1	-1.67602	5.09405	0.00078854	0.0955585
ENSG00000116717	GADD45A	-1.66282	4.69874	1.77e-05	0.0237156
ENSG00000184205	TSPYL2	-1.61523	5.5727	0.000298485	0.0614481
ENSG00000138623	SEMA7A	-1.61372	2.05531	0.000329258	0.0617697
ENSG00000160179	ABCG1	-1.6136	3.18845	0.000530885	0.0778448
ENSG00000125731	SH2D3A	-1.60435	0.204639	0.000400626	0.0680105
ENSG00000196155	PLEKHG4	-1.60301	2.86225	0.000125788	0.0427576
ENSG00000204262	COL5A2	-1.58775	0.537176	8.47e-05	0.036032
ENSG00000149289	ZC3H12C	-1.58753	4.26961	0.000579917	0.0823432
ENSG00000167815	PRDX2	-1.57453	4.79053	0.000161648	0.0479569
ENSG00000123570	RAB9B	-1.5691	2.44195	0.000603963	0.0846677
ENSG00000155961	RAB39B	-1.5452	2.18298	1.13e-05	0.0237156
ENSG00000119280	C1orf198	-1.46558	2.45609	0.000871583	0.0992748
ENSG00000099889	ARVCF	-1.43995	1.62992	0.00039182	0.0675465
ENSG00000185022	MAFF	-1.43804	4.5685	9.29e-05	0.0361309
ENSG00000119514	GALNT12	-1.43045	2.44389	0.000755131	0.0942843
ENSG00000197763	TXNRD3	-1.42529	3.14161	6.41e-05	0.028195
ENSG00000214530	STARD10	-1.39344	1.63279	7.49e-06	0.0237156
ENSG00000125733	TRIP10	-1.38863	2.1028	4.26e-05	0.0242995
ENSG00000106992	AK1	-1.37707	2.06636	2.79e-05	0.0237156
ENSG00000186654	PRR5	-1.34407	1.8034	3.94e-05	0.0242995
ENSG00000116783	TNNI3K	-1.29667	1.01607	0.000415305	0.0680105
ENSG00000101082	SLA2	-1.25861	4.50579	0.00031371	0.0616666
ENSG00000185015	CA13	-1.24985	1.99619	4.35e-05	0.0242995
ENSG00000177106	EPS8L2	-1.24303	0.460308	0.000374932	0.0660714
ENSG00000204991	SPIRE2	-1.19788	0.570164	0.000741685	0.0936799
ENSG00000259330	INAFM2	-1.19629	3.80713	0.000188177	0.0489912
ENSG00000184497	TMEM255B	-1.15162	1.27645	0.000322172	0.0616666
ENSG00000160190	SLC37A1	-1.15013	4.73933	1.25e-05	0.0237156
ENSG00000173715	C11orf80	-1.12161	1.99567	0.000211895	0.0509344
ENSG00000088826	SMOX	-1.06194	3.29691	0.000378084	0.0660714
ENSG00000160408	ST6GALNAC6	-1.02103	3.47199	0.000580927	0.0823432
ENSG00000167536	DHRS13	-1.0062	2.46708	0.000209336	0.0509344
ENSG00000155755	TMEM237	-0.987858	3.72519	0.00077396	0.0949367
ENSG00000154328	NEIL2	-0.904585	2.38199	2.75e-05	0.0237156
ENSG00000162241	SLC25A45	-0.882461	2.7363	0.000359535	0.0660714
ENSG00000167508	MVD	-0.758437	2.8506	0.000323874	0.0616666
ENSG00000169756	LIMS1	-0.743259	7.04448	0.000852404	0.0985826
ENSG00000087301	TXNDC16	-0.742093	4.72714	0.000185772	0.0489912
ENSG00000117143	UAP1	-0.712924	5.27683	8.8e-05	0.0361309
ENSG00000140474	ULK3	-0.676384	4.71126	0.000146574	0.045606
ENSG00000183624	HMCES	-0.662553	4.10255	0.000721511	0.0935299
ENSG00000121964	GTDC1	-0.659459	5.37595	2.7e-05	0.0237156
ENSG00000107829	FBXW4	-0.580256	3.71633	0.000425912	0.0687767
ENSG00000169299	PGM2	0.520872	6.2808	0.000761251	0.0942843
ENSG00000114904	NEK4	0.557203	5.85646	0.000371299	0.0660714
ENSG00000156873	PHKG2	0.560848	4.76097	0.000678993	0.092148
ENSG00000159322	ADPGK	0.563477	7.05438	0.000698575	0.0931766
ENSG00000143190	POU2F1	0.57443	6.02732	0.000519988	0.0772613
ENSG00000162129	CLPB	0.635328	5.28967	0.000415836	0.0680105
ENSG00000168297	PXK	0.656732	6.78603	0.00047849	0.0735434
ENSG00000088812	ATRN	0.665169	6.067	9.35e-05	0.0361309
ENSG00000163596	ICA1L	0.666168	4.00118	0.000655703	0.0909218
ENSG00000148158	SNX30	0.811651	6.11608	0.000228991	0.0514973
ENSG00000185905	C16orf54	0.830476	6.14054	0.000708484	0.0931766
ENSG00000146776	ATXN7L1	0.842983	4.47765	0.000815743	0.0972564
ENSG00000204852	TCTN1	0.892558	4.31993	0.00015677	0.0476171
ENSG00000116017	ARID3A	0.911844	4.37689	2.44e-05	0.0237156
ENSG00000278677	HIST1H2AM	0.932788	7.50306	0.000144166	0.045606
ENSG00000197153	HIST1H3J	0.934397	7.5259	0.000127494	0.0427576
ENSG00000184357	HIST1H1B	0.965888	7.56938	0.000128624	0.0427576
ENSG00000021762	OSBPL5	0.97772	5.1987	0.000857778	0.0985826
ENSG00000140876	NUDT7	1.00591	2.49939	0.000727982	0.0935299
ENSG00000110031	LPXN	1.09026	5.43285	0.000198605	0.0499626
ENSG00000095015	MAP3K1	1.11419	8.13051	0.000733166	0.0935299
ENSG00000073910	FRY	1.12217	7.1304	0.000437307	0.069734
ENSG00000196371	FUT4	1.29987	6.93762	0.000199741	0.0499626
ENSG00000134627	PIWIL4	1.46249	5.2432	0.000252224	0.0545359
ENSG00000163932	PRKCD	1.75717	4.05265	0.000520849	0.0772613
ENSG00000177663	IL17RA	1.78644	6.65422	0.000297575	0.0614481
ENSG00000271605	MILR1	1.82267	3.96658	0.000706694	0.0931766
ENSG00000166401	SERPINB8	2.29143	5.00616	0.000547018	0.0792989
ENSG00000221887	HMSD	2.37488	2.20584	0.000318867	0.0616666
ENSG00000239998	LILRA2	2.46846	3.89562	0.00031873	0.0616666
ENSG00000175591	P2RY2	2.66849	2.34868	0.000450258	0.0700481
ENSG00000109667	SLC2A9	2.67982	2.37485	0.000100589	0.0377416
ENSG00000197747	S100A10	2.84324	5.42796	5.44e-05	0.0251763
ENSG00000172232	AZU1	3.06892	4.51327	0.000837176	0.0979803
ENSG00000196209	SIRPB2	3.12507	4.23819	3.89e-05	0.0242995
ENSG00000084110	HAL	3.19299	4.4772	0.000407046	0.0680105
ENSG00000169385	RNASE2	4.15687	6.21437	4.71e-05	0.0242995
ENSG00000133105	RXFP2	4.30114	2.68348	1.55e-05	0.0237156
ENSG, ensembl gene ID; logFC, log fold change; FDR, false discovery rate.

## Sheet: ST8 ZIP synergy scores
Supplementary Table 8. ZIP synergy scores for the combinations of MIK665 + ABCB1 inhibitor (elacridar/tariquidar), MIK665 + BCL2 inhibitor (venetoclax), and MIK665 + BCL-XL inhibitor (A-1331852).
		Synergy Scores (ZIP): MIK665 + ABCB1i			Synergy Scores (ZIP): MIK665 + BCL-2i	Synergy Scores (ZIP): MIK665 + BCL-XLi
Sample ID	ABCB1 expression (log2CPM)	Elacridar (500nM) MIK665 (100nM)	Tariquidar (500nM) MIK665 (100nM)	Venetoclax resistant (DSS < 10)	Venetoclax (30nM) MIK665 (30nM)	A1331852 (30nM) MIK665 (30nM)
AML_34	High (8.14)	28.27	34.55	No	3.38	0.26
AML_A	High (6.81)	27.95	26.48	-	-	-
AML_40	High (6.8)	19.44	16.99	-	-	-
AML_B	High (6.67)	26.16	20.32	-	-	-
AML_41	High (6.55)	13.16	23.16	No	-0.15	-7.91
AML_C	High (6.53)	25.84	23.83	-	-	-
AML_D	High (6.01)	29.63	30	-	-	-
AML_35	High (5.23)	-	-	Yes	35.21	13.71
AML_33	Low (3.35)	25.16	18.8	-	-	-
AML_2	Low (2.69)	-	-	No	6.47	4.01
AML_7	Low (2.02)	-	-	No	1.3	7.63
AML_31	Low (1.73)	7.67	10.71	Yes	24.02	16.26
AML_3	Low (1.48)	-	-	Yes	24.98	16.66
AML_24	Low (0.76)	9.54	12.12	Yes	27.82	10.89
AML_4	Low (0.65)	-	-	No	-	7.98
ZIP, zero interaction potency; log2CPM, log2 counts per million; DSS, drug sensitivity score.

## Sheet: ST9 FAB subtybe stats
Supplementary Table 9. List of one-way anova and Tukey tests showing statistically significant differences in ABCB1 or BCL2L1 expression across FAB subtypes .
ABCB1
BEAT cohort	Anova p-value: 1.13e - 12
Comparison	Difference	Lower bounds	Upper bounds	p adj
M4 (eos) - M0/M1	-0.950652	-1.82239	-0.0789166	0.0225074
M5 - M0/M1	-1.72408	-2.56389	-0.884271	6.73e-08
M3 - M2	-1.58336	-3.0203	-0.146419	0.0202429
M4 (eos) - M2	-1.53441	-2.47872	-0.590103	4.52e-05
M5 - M2	-2.30784	-3.22276	-1.39292	1.58e-11
M6 - M5	2.64542	0.351592	4.93924	0.0123415
TCGA cohort	Anova p-value: 3.28e-09
Comparison	Difference	Lower bounds	Upper bounds	p adj
M3 - M0/M1	-1.74754	-3.45077	-0.044302	0.0402356
M4 - M0/M1	-1.63358	-2.93301	-0.334152	0.00445405
M5 - M0/M1	-2.66099	-4.2878	-1.03417	5.0049e-05
M3 - M2	-2.44814	-4.25219	-0.644094	0.00150215
M4 - M2	-2.33419	-3.76321	-0.905167	5.15675e-05
M5 - M2	-3.36159	-5.09368	-1.62951	7.13126e-07
M7 - M5	4.53885	0.763859	8.31384	0.00782341
BCL2L1
BEAT cohort	Anova p-value < 2e-16
Comparison	Difference	Lower bounds	Upper bounds	p adj
M4 (eos) - M0/M1	-0.435578	-0.747698	-0.123458	0.000867531
M5 - M0/M1	-0.593361	-0.894051	-0.292671	2.47081e-07
M6 - M0/M1	2.23406	1.41935	3.04877	1.25999e-12
M7 - M0/M1	1.92716	0.792401	3.06193	1.61525e-05
M4 (eos) - M2	-0.402177	-0.740282	-0.0640731	0.00857677
M5 - M2	-0.559961	-0.887543	-0.232379	1.37845e-05
M6 - M2	2.26746	1.44245	3.09248	1.23601e-12
M7 - M2	1.96056	0.818381	3.10275	1.2442e-05
M4 (eos) - M3	-0.780654	-1.29599	-0.265319	0.000196093
M5 - M3	-0.938437	-1.44693	-0.429944	1.83447e-06
M6 - M3	1.88899	0.976896	2.80107	4.97684e-08
M7 - M3	1.58209	0.375506	2.78867	0.00231577
M6 - M4 (eos)	2.66964	1.84409	3.49518	1.05904e-12
M7 - M4 (eos)	2.36274	1.22018	3.50531	5.24323e-08
M6 - M5	2.82742	2.00613	3.64871	1.05993e-12
M7 - M5	2.52052	1.38103	3.66002	4.46182e-09
TCGA cohort	Anova p-value: 2.06e-06
Comparison	Difference	Lower bounds	Upper bounds	p adj
M4 - M0/M1	-0.518932	-0.971993	-0.0658706	0.0136831
M4 - M2	-0.52198	-1.02023	-0.023735	0.0334192
M4 - M3	-0.84316	-1.48303	-0.203288	0.00232545
M5 - M3	-0.830522	-1.55571	-0.105333	0.0137016
M6 - M4	1.9609	0.425209	3.4966	0.00361521
M7 - M4	1.36555	0.0943678	2.63674	0.0264374
M6 - M5	1.94826	0.375109	3.52142	0.00541322
M7 - M5	1.35291	0.0367178	2.66911	0.0395964
FAB, French American British; TCGA, The Cancer Genome Atlas; p adj, adjusted p value.
